# Supplementary material for: Multimatrix Detection and Quantification of the Advanced Glycation End Products Precursor Fructoselysine via UHPLC-HRMS/MS
Source: Metabolites. 2026 Jan 16;16(1):78. doi: 10.3390/metabo16010078 (PMC12843781; doi:10.3390/metabo16010078)
Supplement: Supplementary file 1 [file metabolites-16-00078-s001.zip]

Archive with 1 entries (1 files):
- metabolites-4056647-supplementary.pdf
